# Supplementary material for: Effect of a Web-Based Intervention to Promote Physical Activity and Improve Health Among Physically Inactive Adults: A Population-Based Randomized Controlled Trial
Source: J Med Internet Res. 2012 Oct 30;14(5):e145. doi: 10.2196/jmir.2109 (PMC3510714; doi:10.2196/jmir.2109)
Supplement: Supplementary file 1 [file jmir_v14i5e145_app1.pdf]

<response uri="/api/private/pdf/download/70081000000783003" xmlns:xsi="http://www.w3.org/2001/XMLSchema-instance" xsi:noNamespaceSchemaLocation="www.writer.zoho.com/schema/restapi/error.xsd"><error><code>1833</code><message>Wrong type of value given for version. Expected type is  double.</message><param name="version" value="null"/></error></response>
